# Supplementary material for: Feasibility and acceptability of integrating a multicomponent breastfeeding promotion intervention into routine health services in private health facilities in Lagos State, Nigeria: A mixed methods process evaluation
Source: PLoS One. 2024 Apr 26;19(4):e0301695. doi: 10.1371/journal.pone.0301695 (PMC11051595; doi:10.1371/journal.pone.0301695)
Supplement: S6 File — (XLSX) [file pone.0301695.s006.xlsx]

## Sheet: 3rd trimester Observations
participantid	q6_facility	facilitycode	q7_providerA	q7_providerB	q7_providerC	q7_providerD	q7_providerE	q7_providerF	q11_pAvispriv	q11_pBvispriv	q11_pCvispriv	q11_pDvispriv	q11_pEvispriv	q11_pFvispriv	q12_pAaudpriv	q12_pBaudpriv	q12_pCaudpriv	q12_pDaudpriv	q12_pEaudpriv	q12_pFaudpriv	q13_pAconfid	q13_pBconfid	q13_pCconfid	q13_pDconfid	q13_pEconfid	q13_pFconfid	q14_pAintend	q14_pBintend	q14_pCintend	q14_pDintend	q14_pEintend	q14_pFintend	q15_pAencbf	q15_pBencbf	q15_pCencbf	q15_pDencbf	q15_pEencbf	q15_pFencbf	q16_pAeib	q16_pBeib	q16_pCeib	q16_pDeib	q16_pEeib	q16_pFeib	q20_pAcolos	q20_pBcolos	q20_pC_colos	q20_pDcolos	q20_pEcolos
45	2	1		Midwife/Nurse						1						1						1						1						1						1						0
49	2	1		Midwife/Nurse						1						1						1						1						1						1						1
207	4	3		Midwife/Nurse						0						0						1						0						0						0						0
223	4	3		Midwife/Nurse						1						1						0						0						0						0						0
267	4	3		Midwife/Nurse						1						1						0						0						0						0						0
271	4	3		Midwife/Nurse						1						1						0						0						0						0						0
323	10	5	Doctor	Midwife/Nurse					1	0					1	0					0	0					0	0					0	1					0	1					0	1
329	10	5	Doctor	Midwife/Nurse					1	0					1	0					0	0					0	0					0	1					0	1					0	1
330	10	5	Doctor	Midwife/Nurse					1	0					1	0					1	0					0	0					0	1					0	1					0	1
386	8	7	Doctor	Midwife/Nurse	Auxilliary Nurse		Health Staff		0	0	0		0		0	0	0		0		0	0	0		0		0	0	0		0		0	1	0		0		0	1	0		0		0	0	0		0
419	8	7	Doctor	Midwife/Nurse					1	0					1	0					1	0					0	0					0	1					0	1					0	1
425	8	7	Doctor						1						1						1						0						0						0						0
464	9	9		Midwife/Nurse						1						1						1						0						1						0						0
531	5	11		Midwife/Nurse						1						1						0						0						0						1						0
540	1	13	Doctor						1						1						1						0						0						0						0
543	1	13	Doctor						1						1						1						0						0						0						0
545	1	13	Doctor						1						1						1						0						0						0						0
546	1	13	Doctor						1						1						1						0						0						0						0
564	6	15	Doctor						1						1						1						0						0						0						0
575	6	15	Doctor						1						1						1						0						0						0						0
582	7	17	Doctor						1						1						1						0						0						0						0
586	7	17	Doctor						1						1						0						0						0						0						0
587	7	17	Doctor						1						1						0						0						0						0						0
588	7	17	Doctor						1						1						0						0						0						0						0
595	5	11		Midwife/Nurse						1						1						0						0						1						0						0
599	5	11		Midwife/Nurse						1						1						0						0						1						0						0
659	9	2		Midwife/Nurse						1						1						1						1						1						1						1
709	9	2		Midwife/Nurse						1						1						1						1						1						1						1
724	9	2		Midwife/Nurse						1						1						0						0						0						0						0
802	5	4	Doctor						1						1						1						0						0						0						0
941	6	6	Doctor						1						1						1						0						0						0						0
1008	3	8	Doctor	Midwife/Nurse	Auxilliary Nurse				1	0	0				1	0	0				0	0	0				0	0	0				0	0	0				0	0	0				0	0	0
1009	3	8	Doctor	Midwife/Nurse	Auxilliary Nurse		Health Staff		1	0	0		0		1	0	0		0		1	0	0		0		0	0	0		0		0	0	0		0		0	0	0		0		0	0	0		0
1021	3	8	Doctor	Midwife/Nurse	Auxilliary Nurse				1	0	0				1	0	0				0	0	0				0	0	0				0	0	0				0	0	0				0	0	0
1034	3	8	Doctor	Midwife/Nurse	Auxilliary Nurse				1	0	0				1	0	0				0	0	0				0	0	0				0	0	0				0	0	0				0	0	0
1118	8	10		Midwife/Nurse						1						1						1						1						1						1						1
1119	8	10		Midwife/Nurse						1						1						1						1						1						0						0
1120	8	10		Midwife/Nurse						1						1						1						1						1						1						1
1121	8	10		Midwife/Nurse						1						1						1						0						1						0						1
1164	4	12	Doctor						1						1						1						0						0						0						0
1166	4	12	Doctor						1						1						1						0						0						0						0
1178	10	14	Doctor	Midwife/Nurse					1	1					1	1					1	1					0	1					0	1					1	0					0	1
1179	10	14		Midwife/Nurse						1						1						1						1						1						1						1
1183	7	16		Midwife/Nurse						1						1						1						1						1						1						1
1184	7	16		Midwife/Nurse						1						1						1						1						1						1						1
1186	7	16		Midwife/Nurse						1						1						1						1						1						0						0
1197	2	18		Midwife/Nurse						1						1						1						1						1						1						1
1199	2	18		Midwife/Nurse						1						1						1						1						1						1						1
1043a	1	20		Midwife/Nurse			Health Staff			0			0			0			0			0			0			0			0			1			0			0			0			1			0
1134a	10	14		Midwife/Nurse						1						1						1						1						1						1						1
1135a	10	14		Midwife/Nurse						1						1						1						1						1						1						1
1167a	4	12	Doctor						1						1						1						0						0						0						0
1167b	4	12	Doctor						1						1						1						0						0						0						0
1182a	7	16		Midwife/Nurse						1						1						1						1						1						1						1
1190a	2	18		Midwife/Nurse						1						1						1						0						1						1						1
1200a	2	18		Midwife/Nurse						1						1						1						1						1						1						1
333a	10	5	Doctor	Midwife/Nurse					1	0					1	0					1	0					0	0					0	1					0	1					0	1
389a	8	7	Doctor	Midwife/Nurse	Auxilliary Nurse		Health Staff		0	0	0		0		0	0	0		0		0	0	0		0		0	0	0		0		0	1	0		0		0	1	0		0		0	0	0		0
435c	1	20		Midwife/Nurse						1						0						0						0						1						1						1
439b	1	20		Midwife/Nurse						0						0						0						0						1						1						1
449b	9	9		Midwife/Nurse						1						1						1						0						1						0						0
451b	9	9		Midwife/Nurse						1						1						1						0						1						1						1
455b	9	9		Midwife/Nurse						1						1						0						0						1						1						1
456a	1	20		Midwife/Nurse			Health Staff			0			0			0			0			0			0			0			0			1			0			0			0			1			0
488a	3	19		Nurse						0						0						0						0						1						0						0
491a	3	19		Nurse						0						0						0						0						1						0						0
496b	3	19	Doctor						1						1						1						0						1						1						1
499b	3	19	Doctor						1						1						1						0						1						1						1
4b	5	11		Midwife/Nurse						1						1						0						0						0						0						0
561a	6	15	Doctor						1						1						1						0						0						0						0
725a	9	2		Midwife/Nurse						1						1						1						1						1						1						1
795b	5	4	Doctor						1						1						1						0						0						0						0
800a	6	15	Doctor						1						1						1						0						0						0						0
81a	2	1					Health Staff						1						0						0						0						1						0						0
81b	2	1					Health Staff						0						0						1						0						1						1						0
832a	5	4	Doctor						1						1						1						1						1						0						0
838a	5	4	Doctor						1						1						1						0						0						0						0
882a	6	6	Doctor						1						1						1						0						0						0						0
932a	6	6	Doctor						1						1						1						0						0						0						0
935a	6	6	Doctor						1						1						1						0						0						0						0
[truncated: 97 more columns]

## Sheet: Postpartum observations
participantid	q6_facility	facilitycode	q7_providerA	q7_providerB	q7_providerC	q7_providerD	q7_providerE	q7_providerF	q11_pAvispriv	q11_pBvispriv	q11_pCvispriv	q11_pDvispriv	q11_pEvispriv	q11_pFvispriv	q12_pAaudpriv	q12_pBaudpriv	q12_pCaudpriv	q12_pDaudpriv	q12_pEaudpriv	q12_pFaudpriv	q13_pAconfid	q13_pBconfid	q13_pCconfid	q13_pDconfid	q13_pEconfid	q13_pFconfid	q14_pAintend	q14_pBintend	q14_pCintend	q14_pDintend	q14_pEintend	q14_pFintend	q15_pAencbf	q15_pBencbf	q15_pCencbf	q15_pDencbf	q15_pEencbf	q15_pFencbf	q16_pAeib	q16_pBeib	q16_pCeib	q16_pDeib	q16_pEeib	q16_pFeib	q20_pAcolos	q20_pBcolos	q20_pC_colos	q20_pDcolos	q20_pEcolos
118	2	1	Doctor
124	2	1	Doctor						1						1						1
149	2	1			Auxillary Nurse
157	2	1		Midwife/Nurse						0						0						0
199	2	1	Doctor						1						1						1
205	2	1		Midwife/Nurse
246	4	3		Midwife/Nurse						1						1						0
274	4	3		Midwife/Nurse						1						1						0
326	10	5		Midwife/Nurse						1						1						1
369	8	7		Midwife/Nurse
375	8	7		Midwife/Nurse
386	8	7		Midwife/Nurse
408	8	7		Midwife/Nurse
469	9	9		Midwife/Nurse
474	9	9		Midwife/Nurse
475	9	9		Midwife/Nurse
512	1	13		Midwife/Nurse
538	1	13		Midwife/Nurse
539	1	13		Midwife/Nurse
541	1	13		Midwife/Nurse	Auxilliary Nurse
546	1	13		Midwife/Nurse	Auxilliary Nurse
547	1	13		Midwife/Nurse
550	1	13		Midwife/Nurse						1						1						1
572	6	15		Midwife/Nurse
579	7	17		Midwife/Nurse						1						1						1
583	7	17		Midwife/Nurse
607	9	2		Midwife/Nurse
608	9	2		Midwife/Nurse
699	9	2		Midwife/Nurse
703	9	2		Midwife/Nurse
726	9	2	Doctor
775	5	4		Midwife/Nurse						1						1						1
777	5	4		Midwife/Nurse						1						1						1
819	5	4		Midwife/Nurse						1						1						1
845	5	4		Midwife/Nurse						0						0						0
896	6	6		Midwife/Nurse	Auxilliary Nurse
924	6	6			Auxillary Nurse
948	6	6		Midwife/Nurse	Auxilliary Nurse
998	3	8	Doctor	Midwife/Nurse
1000	3	8		Midwife/Nurse
1003	3	8		Midwife/Nurse
1013	3	8		Midwife/Nurse
1017	3	8	Doctor	Midwife/Nurse
1106	8	10		Midwife/Nurse
1111	8	10		Midwife/Nurse
1113	8	10		Midwife/Nurse
1118	8	10		Midwife/Nurse
1120	8	10		Midwife/Nurse
1133	9	10		Midwife/Nurse
1136	8	10		Midwife/Nurse
1150	4	12		Midwife/Nurse
1151	4	12	Doctor						1						1						0
1154	4	12	Doctor						1						1						0
1156	4	12		Midwife/Nurse						0						0						0
1158	4	12		Midwife/Nurse						0						1						0
1161	4	12		Midwife/Nurse
1175	1	14		Midwife/Nurse
1176	1	14		Midwife/Nurse
1183	7	16		Midwife/Nurse
1184	7	16		Midwife/Nurse
1186	7	16		Midwife/Nurse
1188	7	16		Midwife/Nurse
1192	2	18	Doctor						0						1						0
1197	2	18		Midwife/Nurse						0						0						0
1201	8	13		Midwife/Nurse						1						1						1
1049a	1	20		Midwife/Nurse
1145b	4	12		Midwife/Nurse
1147a	1	14		Midwife/Nurse
116b	2	1	Doctor						1						1						1
1182a	7	16		Midwife/Nurse
1182b	1	14		Midwife/Nurse
1200a	2	18	Doctor						1						1						1
1206b	1	13		Midwife/Nurse						1						1						1
127a	2	1	Doctor						1						1						1
183a	2	1	Doctor							1					1						0
193b	2	1			Auxillary Nurse
204b	2	1		Midwife/Nurse
234a	4	3		Midwife/Nurse						1						1						0
234b	4	3		Midwife/Nurse						0						1						0
237b	4	3		Midwife/Nurse						0						0						0
311a	10	5		Midwife/Nurse
321a	10	5		Midwife/Nurse						1						1						1
334a	10	5	Doctor						1						1						1
340a	10	5		Midwife/Nurse						1						1						1
448a	1	20		Midwife/Nurse
449a	1	20		Midwife/Nurse
451a	1	20		Midwife/Nurse
452a	1	20		Midwife/Nurse
458a	3	19	Doctor						1						1						0
459a	3	19	Doctor						1						1						0
473a	3	19	Doctor						1						1						0
488b	9	9		Midwife/Nurse						1						1						1
489a	3	19	Doctor						1						1						0
496a	1	13		Midwife/Nurse
496b	3	19	Doctor						1						1						0
517	1	13		Midwife/Nurse						1						1						0
561a	6	15		Midwife/Nurse						1						1						1
594a	5	11	Doctor	Midwife/Nurse
930b	6	6		Midwife/Nurse
[truncated: 103 more columns]

## Sheet: 3rd trimester exit interviews
part_ID	FacilityGroup	q2	q2a	q2b	q3	q4a	q4b	q4c	q4d	q4e	q4f	q4g	q4h	q4i	q4j	q4k	q4l	q4l2	q5	q6	q7	q11	q12
45	2	1	1		1	1	1	1	1	1	1	2	2	2	2	2	2		1	1	0		1
49	2	1	1		1	1	1	1	1	1	1	2	1	2	2	2	2		1	2	0		2
207	2	1	2		2																0		1
223	2	1	2		2																0		1
267	2	1	2		2																0		1
271	2	1	2		2																0		1
323	2	1	2		1	1	1	1	1	1	1	2	1	2	2	2	2		1	2	0		1
329	2	1	2		1	2	1	99	1	1	1	2	1	2	99	2	99		1	2	0		1
330	2	1	2		1	1	1	99	1	1	1	99	99	99	1	2	2		1	2	0		1
386	2	1	2		1	1	1	2	1	1	2	2	2	2	2	2	2		1	2	0		1
419	2	1	2		1	1	99	2	1	1	1	2	1	2	2	99	2		1	1	0		1
425	2	1	2		2																0		1
464	2	1	2		1	1	1	99	1	1	1	99	1	2	2	99	2		1	1	0		1
531	2	1	1		1	2	2	2	2	2	2	2	1	2	2	2	2		1	2	0		1
540	2	1	2		2																0		1
543	2	1	2		2																0		1
545	2	1	2		2																0		1
546	2	1	2		2																0		1
564	2	1	2		2																0		1
575	2	1	2		2																0		1
582	2	1	2		2																0		1
586	2	1	2		2																0		1
587	2	1	2		2																0		1
588	2	1	2		2																0		1
595	2	1	2		1	2	2	2	2	2	2	2	1	2	2	2	2		1	1	0		1
599	2	1	2		1	2	2	2	2	2	2	2	1	2	2	2	2		1	2	0		2
659	1	1	2		2																0		1
709	1	1	1		1	1	1	2	1	1	1	2	1	1	2	2	1	How early you start breastfeeding determine the volume of the breast milk	1	1	0		1
724	1	1	2		2																0		1
802	1	1	1		1	2	2	1	1	1	1	2	2	2	2	2	2		1	1	0		1
941	1	1	2		1	1	1	1	1	1	1	1	1	1	1	1	2		1	1	0		1
1008	1	1	2		2																0		1
1009	1	1	2		2																0		1
1021	1	1	2		2																0		1
1034	1	1	2		1	2	1	2	1	2	2	2	2	2	2	2	2		1	1	0		1
1118	1	1	2		2																0		1
1119	1	1	1		1	1	1	2	1	1	1	2	2	2	2	2	2		1	3	0		1
1120	1	1	2		2																0		1
1121	1	1	2		2																0		1
1164	1	1	2		2																0		1
1166	1	1	2		2																0		2
1178	1	1	1		1	1	1	1	1	1	1	1	1	2	1	2	2		1	1	1	1	1
1179	1	1	1		1	1	1	1	1	1	1	1	1	2	2	2	2		1	1	1	1	1
1183	1	1	1		1	1	2	2	1	1	1	2	2	1	2	2	2		1	1	0		1
1184	1	1	1		1	1	1	1	1	2	2	2	2	2	2	2	1	How to take care of the niple	1	2	0		1
1186	1	1	1		1	1	2	2	1	2	2	1	2	2	2	2	2		1	2	0		1
1197	1	1	2		2																0		2
1199	1	1	1		1	1	1	1	1	1	1	2	1	2	1	2	2		1	1	0		1
1043a	1	1	2		2																0		1
1134a	1	1	1		1	1	1	1	1	1	1	1	2	2	1	2	2		1	1	1	1	1
1135a	1	1	1		1	1	1	1	1	1	1	1	1	2	1	2	2		1	1	1	1	1
1167a	1	1	2		2																0		1
1167b	1	1	2		2																0		1
1182a	1	1	1		1	2	2	1	1	2	1	2	2	1	2	2	1	How to clean the nipple	1	1	0		1
1190a	1	1	1		1	1	1	1	1	1	1	2	1	1	1	2	2		1	1	0		1
1200a	1	1	1		1	1	1	1	1	1	1	2	1	2	2	2	2		1	1	0		1
333a	2	1	2		1	1	1	1	1	1	1	2	1	1	2	2	2		1	2	0		1
389a	2	1	2		1	2	1	2	1	1	1	2	2	2	2	2	2		1	1	0		1
435c	1	1	2		1	1	1	1	1	1	2	2	1	2	2	99	99		1	1	0		1
439b	1	1	2		1	1	1	1	1	1	1	2	2	2	2	2	2		1	1	0		1
449b	2	1	2		1	99	1	2	1	1	1	1	1	2	2	2	2		1	1	0		1
451b	2	1	2		2																0		1
455b	2	1	2		2																0		1
456a	1	1	2		2																0		1
488a	2	1	2		2																0		1
491a	2	1	2		2																0		1
496b	2	1	2		2																0		1
499b	2	1	1		1	2	2	2	1	1	1	2	2	2	2	2	1	If for other health reasons a mother is unable to breastfeed she can give infant formula	1	2	0		1
4b	2	1	2		1	2	2	2	2	2	2	2	1	2	2	2	2		1	1	0		1
561a	2	1	2		1	1	1	1	1	1	1	2	2	2	2	2	2		1	1	0		1
725a	1	1	2		2																0		1
795b	1	1	2		1	1	1	1	1	1	1	1	1	1	2	1	2		1	1	0		1
800a	2	1	2		2																0		1
81a	2	1	2		1	2	2	2	1	2	2	2	2	2	2	2	2		1	2	0		2
81b	2	1	1		1	2	2	2	1	2	2	2	2	2	2	2	2		1	1	0		1
832a	1	1	1		1	2	2	2	1	1	2	2	2	2	2	2	2		1	1	0		1
838a	1	1	2		2																0		1
882a	1	1	2		1	1	1	1	1	1	1	1	1	1	2	2	2		1	1	0		1
932a	1	1	2		2																0		1
935a	1	1	2		2																0		1

## Sheet: Postpartum exit interviews
part_ID	FacilityGroup	q2	q2a	q2b	q3	q4a	q4b	q4c	q4d	q4e	q4f	q4g	q4h	q4i	q4j	q4k	q4l	q4l2	q5	q6	q7	q11	q12
775	1	2		1	1	1	1	1	1	1	1	1	1	1	1	1	1	Clean breast before feeding baby for proper hygiene	1	1	0		1
777	1	2		1	1	1	1	1	1	1	1	1	1	2	1	1	2		1	1	0		1
819	1	2		2	2																0		2
845	1	2		2	2																0		1
896	1	2		2	1	2	2	2	1	2	2	1	2	1	2	2	2		1	1	0		1
924	1	2		2	2																0		2
930b	1	2		1	2																0		1
948	1	2		2	1	2	2	2	1	2	1	2	1	2	2	2	2		1	2	0		1
116b	2	2		1	1	2	2	1	1	1	1	1	1	2	1	1	2		1	1	0		1
118	2	2		1	1	1	1	1	1	1	1	1	2	2	1	1	2		1	1	0		1
124	2	2		1	1	2	1	1	1	1	1	1	2	2	2	2	2		1	1	1	1	1
127a	2	2		1	1	1	1	1	1	1	1	1	1	2	1	2	2		1	1	0		1
149	2	2		1	2																0		1
157	2	2		2	2																0		1
183a	2	2		2	2																0		1
193b	2	2		2	2																0		1
199	2	2		2	1	2	2	2	1	2	2	2	2	2	2	2	2		1	2	0		1
204b	2	2		2	1	2	2	2	1	2	2	2	2	2	2	2	2		1	1	0		1
205	2	2		1	1	2	2	2	1	2	1	2	2	2	2	2	2		1	1	0		1
234a	2	2		2	2																0		1
234b	2	2		2	2																0		1
237b	2	2		2	2																0		1
246	2	2		2	2																0		1
274	2	2		2	2																0		1
469	2	2		1	2																0		1
474	2	2		1	2																0		1
475	2	2		1	2																0		1
488b	2	2		1	1	2	2	2	1	1	1	2	2	2	2	2	2		1	1	0		1
1201	2	2		2	2																1	2	2
1206b	2	2		1	2																0		1
496a	2	2		2	2																0		1
512	2	2		1	1	2	2	2	1	2	1	2	2	2	2	2	2		1	1	0		1
517	2	2		1	2																0		1
538	2	2		2	2																0		1
539	2	2		2	2																0		1
541	2	2		2	2																0		1
546	2	2		1	2																0		1
547	2	2		2	2																0		1
550	2	2		1	1	2	2	1	1	1	1	1	1	2	1	2	2		1	2	0		1
579	2	2		1	2																0		1
583	2	2		1	1	2	2	1	1	1	1	2	1	2	2	2	2		1	1	0		1
1192	1	2		2	2																0		1
1197	1	2		2	2																0		3
1200a	1	2		2	2																0		3
1145b	1	2		1	2																0		1
1150	1	2		2	2																0		1
1151	1	2		2	2																0		1
1154	1	2		1	1	2	2	2	1	1	2	2	2	2	2	2	2		1	1	0		1
1156	1	2		2	2																0		1
1158	1	2		2	2																0		2
1161	1	2		2	2																0		1
561a	1	2		2	2																0		1
572	1	2		2	2																0		1
1182a	1	2		1	1	2	2	1	1	1	1	1	2	2	2	2	2		1	2	0		1
1183	1	2		1	1	2	2	1	1	1	1	1	1	2	1	2	2		1	2	0		1
1184	1	2		1	1	2	2	2	1	1	2	1	1	2	2	2	2		1	2	0		1
1186	1	2		1	1	2	2	1	1	1	1	1	2	1	1	2	2		1	1	0		1
1188	1	2		1	1	2	2	1	1	1	1	2	1	1	1	1	2		1	2	0		2
369	2	2		1	1	2	2	1	1	1	1	2	2	2	2	2	2		1	1	0		1
375	2	2		2	1	1	1	1	1	1	1	2	1	2	2	2	2		1	1	0		1
386	2	2		2	1	1	1	1	1	1	1	1	2	2	2	2	2		1	1	0		1
408	2	2		1	1	2	2	1	1	1	1	2	2	2	2	2	2		1	1	0		1
311a	2	2		2	2																0		1
321a	2	2		2	2																0		1
326	2	2		2	2																0		1
334a	2	2		1	2																0		1
340a	2	2		2	2																0		1
1049a	1	2		2	1	1	1	1	1	1	1	2	1	2	1	2	2		1	1	0		2
448a	1	2		1	1	1	1	1	1	1	1	1	1	2	2	2	2		1	1	0		1
449a	1	2		2	1	1	1	1	1	1	1	1	1	2	2	2	2		1	1	0		1
451a	1	2		2	1	1	1	2	1	1	1	1	1	2	2	2	2		1	1	0		1
452a	1	2		2	1	1	1	1	1	1	1	1	1	2	2	2	2		1	1	0		2
1000	1	2		1	2																0		1
1003	1	2		2	2																0		1
1013	1	2		2	2																0		1
1017	1	2		1	1	2	2	1	1	2	1	1	2	1	1	2	2		1	1	0		1
998	1	2		1	1	2	2	1	1	2	1	1	1	2	2	2	2		1	1	0		1
458a	2	2		2	2																0		3
459a	2	2		2	2																0		1
473a	2	2		2	2																0		1
489a	2	2		2	2																0		2
496b	2	2		2	2																0		1
594a	2	2		1	2																0		1
607	1	2		2	2																0		1
608	1	2		1	1	2	2	2	1	1	1	1	1	2	2	1	2		1	1	0		1
699	1	2		1	1	2	2	2	2	2	2	2	2	2	2	2	2		1	1	0		1
703	1	2		1	1	2	2	2	2	2	2	2	2	2	2	2	2		2	3	0		1
726	1	2		1	1	2	2	2	1	1	1	1	1	2	2	1	2		1	1	0		1
1106	1	2		2	2																0		1
1111	1	2		1	1	2	2	2	1	2	2	2	1	2	2	2	2		1	1	0		1
1113	1	2		1	1	2	2	2	1	1	1	2	1	2	2	2	2		1	3	0		1
1118	1	2		1	1	2	2	2	1	1	1	1	1	2	2	2	2		1	1	0		1
1120	1	2		2	2																0		1
1133	1	2		1	1	2	2	2	1	1	1	1	1	1	2	2	2		1	1	0		1
1136	1	2		1	1	2	2	2	1	1	1	2	1	1	2	2	2		1	1	0		1
1147a	1	2		1	1	1	1	1	1	1	1	1	1	1	1	2	2		1	1	1	1	1
1175	1	2		1	1	1	1	1	1	1	1	1	1	1	1	2	2		1	1	1	1	1
1176	1	2		2	1	1	1	1	1	1	1	1	1	2	1	2	2		1	1	0		1
1182b	1	2		1	1	1	1	1	1	1	1	1	1	2	1	2	2		1	1	0		1
